# Supplementary material for: Visual Field Improvement by Standardized Automated Perimetry Following Panmacular Subthreshold Diode Micropulse Laser (SDM) in Open-Angle Glaucoma and Other Optic Atrophies
Source: Diagnostics (Basel). 2025 Apr 2;15(7):912. doi: 10.3390/diagnostics15070912 (PMC11989141; doi:10.3390/diagnostics15070912)
Supplement: Supplementary file 1 [file diagnostics-15-00912-s001.zip]

Archive with 1 entries (1 files):
- diagnostics-3533436-supplementary.xlsx
