# Supplementary material for: Visual Field Improvement by Standardized Automated Perimetry Following Panmacular Subthreshold Diode Micropulse Laser (SDM) in Open-Angle Glaucoma and Other Optic Atrophies
Source: Diagnostics (Basel). 2025 Apr 2;15(7):912. doi: 10.3390/diagnostics15070912 (PMC11989141; doi:10.3390/diagnostics15070912)
Supplement: Supplementary file 1 [file diagnostics-15-00912-s001.zip › diagnostics-3533436-supplementary.xlsx]

## Sheet: Sheet1
Patient No.	Eye No.	OAG	OA / MS / AION / OND / Other	Female	OD	OS	IOL	10-Two	24-Two	SDM OD	SDM OS	SDM OU	Pre MD	Pre PSD	Pre VFI	Pre sLV	Pre DD	Pre LD	Pre MS	False +/- %	Post MD	Improved	Improved+2dB	Worse	No change	Post PSD	Post VFI	Post sLV	Post DD	Post LD	Post MS	False +/- %
1	1	1			1		1	1		1			19.98	9.55	38				11.57	0	15.54	1	1			10.01	51				15.53	10
2	3	1			1		1	1		1			2.88	1.91	110				30.9	0	0.75	1	1			1.65	103				28.78	0
	6	1		1		1	1	1			1		11.68	7.63	58				16.35	40	0.49	1	1			3.65	98				27.54	20
4	7	1		1	1				1	1			0.44	1.04	98				28.19	0	0.12	1				2.62	100				26.67	0
5	9	1			1		1		1	1			7.2	5.2		5.2	4.2	4	19.2	0	7.4			1		6		6	3.6	5.3	25.9	0
6	11	1			1			1		1			16.09	7.83	47				14.32	0	4.86	1	1			9.69	84				25.63	0
	14		AION			1			1		1		23.33	7.88	20				5.7	50	11.75	1	1			11.02	59				17.02	50
8	15	1		1	1			1		1			6.66	3.26	79				24.56	0	2.96	1	1			3.54	91				28.26	0
9	17	1		1	1				1	1			13.4	9.3		9.3	5	11	13.1	0	7.8	1	1			7.2		7.2	3.9	5.7	21.4	0
	20	1		1		1			1		1		5.3	3.3		3.3	3.4	2.6	21.7	0	4.2	1				3.9		3.9	2.4	2.7	22.5	0
11	21	1		1	1		1	1		1			2.5	5		5	0.9	2.4	26.3	0	0.4	1	1			1.7		1.7	0.1	0	29.2	30
12	23		AION	1	1			1		1			21.4	6.4		6.4	14.6	9.1	8.1	40	20.2	1				5		5	14.7	7	9.2	0
13	25	1			1			1			1		0.48	1.1	98				29.76	0	0.4	1				1.11	99				29.88	0
14	27	1			1				1			1	10.3	5.8		5.8	6	5.8	16.8	0	7.7	1	1			6.1		6.1	3.3	6.2	19.4	25
	28	1				1			1			1	0.2	2.2		2.2	0.1	0.5	26.9	0	0.5	1	1			1.2		1.2	0.4	0	27.5	0
15	29	1			1				1	1			6.6	7		7	2.2	6.2	19.8	0	4.6	1	1			5.3		5.3	2	3.9	21.8	0
16	31	1		1	1		1	1		1			17.5	6.7		6.7	11.9	7.9	11.7	25	13.8	1				5.4		5.4	6.4	8.8	15.4	33
	32	1		1		1	1	1			1		4.2	4		4	2.2	2.9	25	0	2	1	1			3.1		3.1	0.9	1.8	27.2	33
17	33	1		1	1		1	1		1			3.7	3.4		3.4	2.4	2	23.3	0	2.1	1				3.5		3.5	0.9	1.9	23.9	0
18	35	1			1		1	1				1	0.7	1.3		0.02	1.3	0.01	30.9	33	0.7				1	2.8		2.8	0.4	0.7	28.1	33
	36	1				1	1	1				1	9.6	7.1		10.6	7.1	5.7	18.2	0	9.6				1	7.2		7.2	4.9	6.4	10.2	0
19	37	1			1		1	1				1	15.5	11.7		11.7	4.2	15.3	13.6	33	12.5	1	1			11.2		11.2	3.5	12.2	16.6	0
	38	1				1	1	1				1	17.4	7.8		7.8	10.5	9.5	11.7	0	16.5	1				11.2		8.2	9.6	9.7	12.6	0
	40	1		1		1	1	1			1		19.2	8.5		8.5	11.9	10.5	9.8	33	14.3	1	1			8.2		8.5	7.2	9.9	14.7	33
21	41	1		1	1		1	1				1	16.4	9.7		9.7	6.6	13.2	12.5	0	13.3	1	1			8.5		10.1	4.3	12	15.7	0
	42	1		1		1	1	1				1	17.9	9.3		9.3	8.4	12.7	11.1	0	15.2	1	1			10.1		9.3	7.3	11.1	13.8	0
22	43		OA / MS	1	1			1				1	5.3	4.4		4.4	3.3	2.9	24.8	0	2.8	1	1			9.3		2.7	1.9	1.4	27.2	0
	44		OA / MS	1		1		1				1	17	5.2		5.2	12.3	6	13.1	0	10.4	1	1			2.7		7.1	5.1	7.1	19.6	0
24	47	1		1	1				1	1			3.4	5.6		5.5	0.4	3.7	23.4	0	0.7	1	1			5.2		4.9	1.1	3	25.4
25	49		AION		1		1	1				1	24.83	6.32	18				5.57	20	6.67	1	1			7.63	77				22.57	20
	50	1				1	1	1				1	13.9	8.62	54				16.49	30	3.96	1	1			2.19	114				33.2	30
23	45	1		1		1		1			1		8.1	2.5		2.5	7	1.7	21	0	6.8	1				3.5		3.5	5.3	2.4	22.3	0
26	51	1			1		1	1				1	11.8	8.9		8.9	5.7	8.2	17.1	30	7.4	1	1			9.2		9.2	2.3	7.1	21.5	30
	52	1				1	1	1				1	8.4	8.3		8.3	3.9	6.2	20.5	0	10			1		6.7		6.7	4.9	6.7	18.9	0
27	53	1				1			1	1			11.7	8.2		8.2	4.3	7.9	16.3	0	6.3	1	1			4.4		7	2.4	6.6	19.1	0
28	54	1			1				1		1		3.8	2.9					23.5	0	2.6	1				3.1		3.6	1.1	1.9	24.1	0
Sum	1109	31		17	22	14	19	25	11	14	8	14	378.77	214.84	620	158.92	139.8	157.91	662.81	334	247.3	32	23	2	2	204.81	876	150.4	99.9	141.5	788.28	347
Mean	30.8056	1		1	1	1	1	1	1	1	1	1	10.5214	5.96778	62	6.3568	5.592	6.3164	18.4114	9.27778	6.86944	1	1	1	1	5.68917	87.6	5.78462	3.84231	5.44231	21.8967	9.91429
Median	32.5	1		1	1	1	1	1	1	1	1	1	9.95	6.36	56	6.4	4.3	6	17.65	0	6.485	1	1	1	1	5.25	94.5	5.7	3.4	5.95	22.4	0
Std Dev	15.4521	0		0	0	0	0	0	0	0	0	0	7.02467	2.80005	31.2506	2.83724	3.96342	4.06816	6.9464	15.5396	5.50951	0	0	0	0	3.0838	19.0273	2.61103	3.22969	3.63701	5.93729	14.7752
